# Supplementary material for: Genomic determinants of Furin cleavage in diverse European SARS-related bat coronaviruses
Source: Commun Biol. 2022 May 30;5:491. doi: 10.1038/s42003-022-03421-w (PMC9151638; doi:10.1038/s42003-022-03421-w)
Supplement: Supplementary file 4 — Supplementary Data 1 [file 42003_2022_3421_MOESM4_ESM.xlsx]

## Sheet: Tabelle1
Related HCoV	Accession number	Prototype	Host category	Host order	Predicted FCS	ProP score
OC43/HKU1	JF792617		Reservoir	Rodentia	TAHRARR|SV	0.881
OC43/HKU1	NC012936		Reservoir	Rodentia	TAHRARR|SV	0.881
OC43/HKU1	JF792616		Reservoir	Rodentia	IAHRARR|SV	0.867
OC43/HKU1	KF850449		Reservoir	Rodentia	IAHRARR|SV	0.867
OC43/HKU1	MW773844		Reservoir	Rodentia	TSHRARR|SI	0.865
HKU1	NC006577	HCoV-HKU1		Primates	SSRRKRR|SI	0.877
HKU1	NC006577	HCoV-HKU1		Primates	SSSRRKR|RS	0.654
MERS	MH002341		Reservoir	Chiroptera	TSSRVRR|AT	0.853
MERS	NC_009020		Reservoir	Chiroptera	TSSRVRR|AT	0.822
MERS	KJ473820		Reservoir	Chiroptera	TSSRLRR|AT	0.811
MERS	MH002340		Reservoir	Chiroptera	TPSRVLR|AA	0.746
MERS	MH002342		Reservoir	Chiroptera	PSARLAR|SA	0.701
MERS	EF065510		Reservoir	Chiroptera	TSTRFRR|AT	0.588
MERS	EF065511		Reservoir	Chiroptera	TSTRFRR|AT	0.588
MERS	EF065512		Reservoir	Chiroptera	TSTRFRR|AT	0.588
MERS	KC869678		Reservoir	Chiroptera	TNLRSGR|ST	0.572
MERS	MF593268		Reservoir	Chiroptera	TNLRSGR|ST	0.572
MERS	MH002342		Reservoir	Chiroptera	RLARSAR|SG	0.509
MERS	MK967708		Conspecific CoV	Artiodactyla	LTPRSVR|SV	0.607
MERS	KJ477103		Conspecific CoV	Artiodactyla	LTPRSVR|SV	0.563
MERS	KU740200		Conspecific CoV	Artiodactyla	LTPRSVR|SV	0.563
MERS	KY581695		Conspecific CoV	Artiodactyla	LTPRSVR|SV	0.563
MERS	KY581696		Conspecific CoV	Artiodactyla	LTPRSVR|SV	0.563
MERS	KY581697		Conspecific CoV	Artiodactyla	LTPRSVR|SV	0.563
MERS	KY581698		Conspecific CoV	Artiodactyla	LTPRSVR|SV	0.563
MERS	KY581699		Conspecific CoV	Artiodactyla	LTPRSVR|SV	0.563
MERS	KY581700		Conspecific CoV	Artiodactyla	LTPRSVR|SV	0.563
MERS	KY673149		Conspecific CoV	Artiodactyla	LTPRSVR|SV	0.563
MERS	MF598594		Conspecific CoV	Artiodactyla	LTPRSVR|SV	0.563
MERS	MF598595		Conspecific CoV	Artiodactyla	LTPRSVR|SV	0.563
MERS	MF598596		Conspecific CoV	Artiodactyla	LTPRSVR|SV	0.563
MERS	MF598597		Conspecific CoV	Artiodactyla	LTPRSVR|SV	0.563
MERS	MF598598		Conspecific CoV	Artiodactyla	LTPRSVR|SV	0.563
MERS	MF598599		Conspecific CoV	Artiodactyla	LTPRSVR|SV	0.563
MERS	MF598600		Conspecific CoV	Artiodactyla	LTPRSVR|SV	0.563
MERS	MF598601		Conspecific CoV	Artiodactyla	LTPRSVR|SV	0.563
MERS	MF598602		Conspecific CoV	Artiodactyla	LTPRSVR|SV	0.563
MERS	MF598603		Conspecific CoV	Artiodactyla	LTPRSVR|SV	0.563
MERS	MF598604		Conspecific CoV	Artiodactyla	LTPRSVR|SV	0.563
MERS	MF598605		Conspecific CoV	Artiodactyla	LTPRSVR|SV	0.563
MERS	MF598606		Conspecific CoV	Artiodactyla	LTPRSVR|SV	0.563
MERS	MF598607		Conspecific CoV	Artiodactyla	LTPRSVR|SV	0.563
MERS	MF598608		Conspecific CoV	Artiodactyla	LTPRSVR|SV	0.563
MERS	MF598609		Conspecific CoV	Artiodactyla	LTPRSVR|SV	0.563
MERS	MF598610		Conspecific CoV	Artiodactyla	LTPRSVR|SV	0.563
MERS	MF598611		Conspecific CoV	Artiodactyla	LTPRSVR|SV	0.563
MERS	MF598612		Conspecific CoV	Artiodactyla	LTPRSVR|SV	0.563
MERS	MF598613		Conspecific CoV	Artiodactyla	LTPRSVR|SV	0.563
MERS	MF598614		Conspecific CoV	Artiodactyla	LTPRSVR|SV	0.563
MERS	MF598615		Conspecific CoV	Artiodactyla	LTPRSVR|SV	0.563
MERS	MF598616		Conspecific CoV	Artiodactyla	LTPRSVR|SV	0.563
MERS	MF598617		Conspecific CoV	Artiodactyla	LTPRSVR|SV	0.563
MERS	MF598618		Conspecific CoV	Artiodactyla	LTPRSVR|SV	0.563
MERS	MF598619		Conspecific CoV	Artiodactyla	LTPRSVR|SV	0.563
MERS	MF598620		Conspecific CoV	Artiodactyla	LTPRSVR|SV	0.563
MERS	MF598621		Conspecific CoV	Artiodactyla	LTPRSVR|SV	0.563
MERS	MF598622		Conspecific CoV	Artiodactyla	LTPRSVR|SV	0.563
MERS	MF598623		Conspecific CoV	Artiodactyla	LTPRSVR|SV	0.563
MERS	MF598624		Conspecific CoV	Artiodactyla	LTPRSVR|SV	0.563
MERS	MF598625		Conspecific CoV	Artiodactyla	LTPRSVR|SV	0.563
MERS	MF598626		Conspecific CoV	Artiodactyla	LTPRSVR|SV	0.563
MERS	MF598627		Conspecific CoV	Artiodactyla	LTPRSVR|SV	0.563
MERS	MF598628		Conspecific CoV	Artiodactyla	LTPRSVR|SV	0.563
MERS	MF598629		Conspecific CoV	Artiodactyla	LTPRSVR|SV	0.563
MERS	MF598630		Conspecific CoV	Artiodactyla	LTPRSVR|SV	0.563
MERS	MF598631		Conspecific CoV	Artiodactyla	LTPRSVR|SV	0.563
MERS	MF598632		Conspecific CoV	Artiodactyla	LTPRSVR|SV	0.563
MERS	MF598633		Conspecific CoV	Artiodactyla	LTPRSVR|SV	0.563
MERS	MF598634		Conspecific CoV	Artiodactyla	LTPRSVR|SV	0.563
MERS	MF598635		Conspecific CoV	Artiodactyla	LTPRSVR|SV	0.563
MERS	MF598636		Conspecific CoV	Artiodactyla	LTPRSVR|SV	0.563
MERS	MF598637		Conspecific CoV	Artiodactyla	LTPRSVR|SV	0.563
MERS	MF598638		Conspecific CoV	Artiodactyla	LTPRSVR|SV	0.563
MERS	MF598639		Conspecific CoV	Artiodactyla	LTPRSVR|SV	0.563
MERS	MF598640		Conspecific CoV	Artiodactyla	LTPRSVR|SV	0.563
MERS	MF598641		Conspecific CoV	Artiodactyla	LTPRSVR|SV	0.563
MERS	MF598642		Conspecific CoV	Artiodactyla	LTPRSVR|SV	0.563
MERS	MF598643		Conspecific CoV	Artiodactyla	LTPRSVR|SV	0.563
MERS	MF598644		Conspecific CoV	Artiodactyla	LTPRSVR|SV	0.563
MERS	MF598645		Conspecific CoV	Artiodactyla	LTPRSVR|SV	0.563
MERS	MF598646		Conspecific CoV	Artiodactyla	LTPRSVR|SV	0.563
MERS	MF598647		Conspecific CoV	Artiodactyla	LTPRSVR|SV	0.563
MERS	MF598648		Conspecific CoV	Artiodactyla	LTPRSVR|SV	0.563
MERS	MF598649		Conspecific CoV	Artiodactyla	LTPRSVR|SV	0.563
MERS	MF598650		Conspecific CoV	Artiodactyla	LTPRSVR|SV	0.563
MERS	MF598651		Conspecific CoV	Artiodactyla	LTPRSVR|SV	0.563
MERS	MF598652		Conspecific CoV	Artiodactyla	LTPRSVR|SV	0.563
MERS	MF598653		Conspecific CoV	Artiodactyla	LTPRSVR|SV	0.563
MERS	MF598654		Conspecific CoV	Artiodactyla	LTPRSVR|SV	0.563
MERS	MF598655		Conspecific CoV	Artiodactyla	LTPRSVR|SV	0.563
MERS	MF598656		Conspecific CoV	Artiodactyla	LTPRSVR|SV	0.563
MERS	MF598657		Conspecific CoV	Artiodactyla	LTPRSVR|SV	0.563
MERS	MF598658		Conspecific CoV	Artiodactyla	LTPRSVR|SV	0.563
MERS	MF598659		Conspecific CoV	Artiodactyla	LTPRSVR|SV	0.563
MERS	MF598660		Conspecific CoV	Artiodactyla	LTPRSVR|SV	0.563
MERS	MF598661		Conspecific CoV	Artiodactyla	LTPRSVR|SV	0.563
MERS	MF598662		Conspecific CoV	Artiodactyla	LTPRSVR|SV	0.563
MERS	MF598663		Conspecific CoV	Artiodactyla	LTPRSVR|SV	0.563
MERS	MF598664		Conspecific CoV	Artiodactyla	LTPRSVR|SV	0.563
MERS	MF598665		Conspecific CoV	Artiodactyla	LTPRSVR|SV	0.563
MERS	MF598666		Conspecific CoV	Artiodactyla	LTPRSVR|SV	0.563
MERS	MF598667		Conspecific CoV	Artiodactyla	LTPRSVR|SV	0.563
MERS	MF598668		Conspecific CoV	Artiodactyla	LTPRSVR|SV	0.563
MERS	MF598669		Conspecific CoV	Artiodactyla	LTPRSVR|SV	0.563
MERS	MF598670		Conspecific CoV	Artiodactyla	LTPRSVR|SV	0.563
MERS	MF598671		Conspecific CoV	Artiodactyla	LTPRSVR|SV	0.563
MERS	MF598672		Conspecific CoV	Artiodactyla	LTPRSVR|SV	0.563
MERS	MF598673		Conspecific CoV	Artiodactyla	LTPRSVR|SV	0.563
MERS	MF598674		Conspecific CoV	Artiodactyla	LTPRSVR|SV	0.563
MERS	MF598675		Conspecific CoV	Artiodactyla	LTPRSVR|SV	0.563
MERS	MF598676		Conspecific CoV	Artiodactyla	LTPRSVR|SV	0.563
MERS	MF598677		Conspecific CoV	Artiodactyla	LTPRSVR|SV	0.563
MERS	MF598678		Conspecific CoV	Artiodactyla	LTPRSVR|SV	0.563
MERS	MF598679		Conspecific CoV	Artiodactyla	LTPRSVR|SV	0.563
MERS	MF598680		Conspecific CoV	Artiodactyla	LTPRSVR|SV	0.563
MERS	MF598681		Conspecific CoV	Artiodactyla	LTPRSVR|SV	0.563
MERS	MF598682		Conspecific CoV	Artiodactyla	LTPRSVR|SV	0.563
MERS	MF598683		Conspecific CoV	Artiodactyla	LTPRSVR|SV	0.563
MERS	MF598684		Conspecific CoV	Artiodactyla	LTPRSVR|SV	0.563
MERS	MF598685		Conspecific CoV	Artiodactyla	LTPRSVR|SV	0.563
MERS	MF598686		Conspecific CoV	Artiodactyla	LTPRSVR|SV	0.563
MERS	MF598687		Conspecific CoV	Artiodactyla	LTPRSVR|SV	0.563
MERS	MF598688		Conspecific CoV	Artiodactyla	LTPRSVR|SV	0.563
MERS	MF598689		Conspecific CoV	Artiodactyla	LTPRSVR|SV	0.563
MERS	MF598690		Conspecific CoV	Artiodactyla	LTPRSVR|SV	0.563
MERS	MF598691		Conspecific CoV	Artiodactyla	LTPRSVR|SV	0.563
MERS	MF598692		Conspecific CoV	Artiodactyla	LTPRSVR|SV	0.563
MERS	MF598693		Conspecific CoV	Artiodactyla	LTPRSVR|SV	0.563
MERS	MF598694		Conspecific CoV	Artiodactyla	LTPRSVR|SV	0.563
MERS	MF598695		Conspecific CoV	Artiodactyla	LTPRSVR|SV	0.563
MERS	MF598696		Conspecific CoV	Artiodactyla	LTPRSVR|SV	0.563
MERS	MF598697		Conspecific CoV	Artiodactyla	LTPRSVR|SV	0.563
MERS	MF598698		Conspecific CoV	Artiodactyla	LTPRSVR|SV	0.563
MERS	MF598699		Conspecific CoV	Artiodactyla	LTPRSVR|SV	0.563
MERS	MF598700		Conspecific CoV	Artiodactyla	LTPRSVR|SV	0.563
MERS	MF598701		Conspecific CoV	Artiodactyla	LTPRSVR|SV	0.563
MERS	MF598702		Conspecific CoV	Artiodactyla	LTPRSVR|SV	0.563
MERS	MF598703		Conspecific CoV	Artiodactyla	LTPRSVR|SV	0.563
MERS	MF598704		Conspecific CoV	Artiodactyla	LTPRSVR|SV	0.563
MERS	MF598705		Conspecific CoV	Artiodactyla	LTPRSVR|SV	0.563
MERS	MF598706		Conspecific CoV	Artiodactyla	LTPRSVR|SV	0.563
MERS	MF598707		Conspecific CoV	Artiodactyla	LTPRSVR|SV	0.563
MERS	MF598708		Conspecific CoV	Artiodactyla	LTPRSVR|SV	0.563
MERS	MF598709		Conspecific CoV	Artiodactyla	LTPRSVR|SV	0.563
MERS	MF598710		Conspecific CoV	Artiodactyla	LTPRSVR|SV	0.563
MERS	MF598711		Conspecific CoV	Artiodactyla	LTPRSVR|SV	0.563
MERS	MF598712		Conspecific CoV	Artiodactyla	LTPRSVR|SV	0.563
MERS	MF598713		Conspecific CoV	Artiodactyla	LTPRSVR|SV	0.563
MERS	MF598714		Conspecific CoV	Artiodactyla	LTPRSVR|SV	0.563
MERS	MF598715		Conspecific CoV	Artiodactyla	LTPRSVR|SV	0.563
MERS	MF598716		Conspecific CoV	Artiodactyla	LTPRSVR|SV	0.563
MERS	MF598717		Conspecific CoV	Artiodactyla	LTPRSVR|SV	0.563
MERS	MF598718		Conspecific CoV	Artiodactyla	LTPRSVR|SV	0.563
MERS	MF598719		Conspecific CoV	Artiodactyla	LTPRSVR|SV	0.563
MERS	MF598720		Conspecific CoV	Artiodactyla	LTPRSVR|SV	0.563
MERS	MF598721		Conspecific CoV	Artiodactyla	LTPRSVR|SV	0.563
MERS	MF598722		Conspecific CoV	Artiodactyla	LTPRSVR|SV	0.563
MERS	MG923469		Conspecific CoV	Artiodactyla	LTPRSVR|SV	0.563
MERS	MG923470		Conspecific CoV	Artiodactyla	LTPRSVR|SV	0.563
MERS	MG923471		Conspecific CoV	Artiodactyla	LTPRSVR|SV	0.563
MERS	MG923472		Conspecific CoV	Artiodactyla	LTPRSVR|SV	0.563
MERS	MG923473		Conspecific CoV	Artiodactyla	LTPRSVR|SV	0.563
MERS	MG923474		Conspecific CoV	Artiodactyla	LTPRSVR|SV	0.563
MERS	MG923475		Conspecific CoV	Artiodactyla	LTPRSVR|SV	0.563
MERS	MG923476		Conspecific CoV	Artiodactyla	LTPRSVR|SV	0.563
MERS	MG923477		Conspecific CoV	Artiodactyla	LTPRSVR|SV	0.563
MERS	MG923478		Conspecific CoV	Artiodactyla	LTPRSVR|SV	0.563
MERS	MG923479		Conspecific CoV	Artiodactyla	LTPRSVR|SV	0.563
MERS	MG923480		Conspecific CoV	Artiodactyla	LTPRSVR|SV	0.563
MERS	MG923481		Conspecific CoV	Artiodactyla	LTPRSVR|SV	0.563
MERS	MH259485		Conspecific CoV	Artiodactyla	LTPRSVR|SV	0.563
MERS	MH259486		Conspecific CoV	Artiodactyla	LTPRSVR|SV	0.563
MERS	MH734114		Conspecific CoV	Artiodactyla	LTPRSVR|SV	0.563
MERS	MH734115		Conspecific CoV	Artiodactyla	LTPRSVR|SV	0.563
MERS	MK357908		Conspecific CoV	Artiodactyla	LTPRSVR|SV	0.563
MERS	MK357909		Conspecific CoV	Artiodactyla	LTPRSVR|SV	0.563
MERS	MK564474		Conspecific CoV	Artiodactyla	LTPRSVR|SV	0.563
MERS	MK564475		Conspecific CoV	Artiodactyla	LTPRSVR|SV	0.563
MERS	MN654970		Conspecific CoV	Artiodactyla	LTPRSVR|SV	0.563
MERS	MN654971		Conspecific CoV	Artiodactyla	LTPRSVR|SV	0.563
MERS	MN654972		Conspecific CoV	Artiodactyla	LTPRSVR|SV	0.563
MERS	MN654973		Conspecific CoV	Artiodactyla	LTPRSVR|SV	0.563
MERS	MN654974		Conspecific CoV	Artiodactyla	LTPRSVR|SV	0.563
MERS	MN654975		Conspecific CoV	Artiodactyla	LTPRSVR|SV	0.563
MERS	MN654976		Conspecific CoV	Artiodactyla	LTPRSVR|SV	0.563
MERS	MN654977		Conspecific CoV	Artiodactyla	LTPRSVR|SV	0.563
MERS	MN654978		Conspecific CoV	Artiodactyla	LTPRSVR|SV	0.563
MERS	MN654979		Conspecific CoV	Artiodactyla	LTPRSVR|SV	0.563
MERS	MN654980		Conspecific CoV	Artiodactyla	LTPRSVR|SV	0.563
MERS	MN654981		Conspecific CoV	Artiodactyla	LTPRSVR|SV	0.563
MERS	MN654982		Conspecific CoV	Artiodactyla	LTPRSVR|SV	0.563
MERS	MN654983		Conspecific CoV	Artiodactyla	LTPRSVR|SV	0.563
MERS	MN654984		Conspecific CoV	Artiodactyla	LTPRSVR|SV	0.563
MERS	MN654985		Conspecific CoV	Artiodactyla	LTPRSVR|SV	0.563
MERS	MN654986		Conspecific CoV	Artiodactyla	LTPRSVR|SV	0.563
MERS	MN654987		Conspecific CoV	Artiodactyla	LTPRSVR|SV	0.563
MERS	MN654988		Conspecific CoV	Artiodactyla	LTPRSVR|SV	0.563
MERS	MN654989		Conspecific CoV	Artiodactyla	LTPRSVR|SV	0.563
MERS	MN654990		Conspecific CoV	Artiodactyla	LTPRSVR|SV	0.563
MERS	MN654991		Conspecific CoV	Artiodactyla	LTPRSVR|SV	0.563
MERS	MN654992		Conspecific CoV	Artiodactyla	LTPRSVR|SV	0.563
MERS	MN654993		Conspecific CoV	Artiodactyla	LTPRSVR|SV	0.563
MERS	MN654994		Conspecific CoV	Artiodactyla	LTPRSVR|SV	0.563
MERS	MN654996		Conspecific CoV	Artiodactyla	LTPRSVR|SV	0.563
MERS	MN654997		Conspecific CoV	Artiodactyla	LTPRSVR|SV	0.563
MERS	MN654998		Conspecific CoV	Artiodactyla	LTPRSVR|SV	0.563
MERS	MN654999		Conspecific CoV	Artiodactyla	LTPRSVR|SV	0.563
MERS	MN655000		Conspecific CoV	Artiodactyla	LTPRSVR|SV	0.563
MERS	MN655001		Conspecific CoV	Artiodactyla	LTPRSVR|SV	0.563
MERS	MN655002		Conspecific CoV	Artiodactyla	LTPRSVR|SV	0.563
MERS	MN655003		Conspecific CoV	Artiodactyla	LTPRSVR|SV	0.563
MERS	MN655004		Conspecific CoV	Artiodactyla	LTPRSVR|SV	0.563
MERS	MN655005		Conspecific CoV	Artiodactyla	LTPRSVR|SV	0.563
MERS	MN655007		Conspecific CoV	Artiodactyla	LTPRSVR|SV	0.563
MERS	MN655008		Conspecific CoV	Artiodactyla	LTPRSVR|SV	0.563
MERS	MN655009		Conspecific CoV	Artiodactyla	LTPRSVR|SV	0.563
MERS	MN655010		Conspecific CoV	Artiodactyla	LTPRSVR|SV	0.563
MERS	MN655011		Conspecific CoV	Artiodactyla	LTPRSVR|SV	0.563
MERS	MN655012		Conspecific CoV	Artiodactyla	LTPRSVR|SV	0.563
MERS	MN655013		Conspecific CoV	Artiodactyla	LTPRSVR|SV	0.563
MERS	MN655014		Conspecific CoV	Artiodactyla	LTPRSVR|SV	0.563
MERS	MN655015		Conspecific CoV	Artiodactyla	LTPRSVR|SV	0.563
MERS	MN655016		Conspecific CoV	Artiodactyla	LTPRSVR|SV	0.563
MERS	MN655017		Conspecific CoV	Artiodactyla	LTPRSVR|SV	0.563
MERS	MN758606		Conspecific CoV	Artiodactyla	LTPRSVR|SV	0.563
MERS	MN758607		Conspecific CoV	Artiodactyla	LTPRSVR|SV	0.563
MERS	MN758608		Conspecific CoV	Artiodactyla	LTPRSVR|SV	0.563
MERS	MN758609		Conspecific CoV	Artiodactyla	LTPRSVR|SV	0.563
MERS	MN758610		Conspecific CoV	Artiodactyla	LTPRSVR|SV	0.563
MERS	MN758611		Conspecific CoV	Artiodactyla	LTPRSVR|SV	0.563
MERS	MN758612		Conspecific CoV	Artiodactyla	LTPRSVR|SV	0.563
MERS	MN758613		Conspecific CoV	Artiodactyla	LTPRSVR|SV	0.563
MERS	MN758614		Conspecific CoV	Artiodactyla	LTPRSVR|SV	0.563
MERS	MT226600		Conspecific CoV	Artiodactyla	LTPRSVR|SV	0.563
MERS	MT226601		Conspecific CoV	Artiodactyla	LTPRSVR|SV	0.563
MERS	MT226602		Conspecific CoV	Artiodactyla	LTPRSVR|SV	0.563
MERS	MT226603		Conspecific CoV	Artiodactyla	LTPRSVR|SV	0.563
MERS	MT226604		Conspecific CoV	Artiodactyla	LTPRSVR|SV	0.563
MERS	MT226605		Conspecific CoV	Artiodactyla	LTPRSVR|SV	0.563
MERS	MT226606		Conspecific CoV	Artiodactyla	LTPRSVR|SV	0.563
MERS	MT226607		Conspecific CoV	Artiodactyla	LTPRSVR|SV	0.563
MERS	MW086527		Conspecific CoV	Artiodactyla	LTPRSVR|SV	0.563
MERS	MW086528		Conspecific CoV	Artiodactyla	LTPRSVR|SV	0.563
MERS	MW086529		Conspecific CoV	Artiodactyla	LTPRSVR|SV	0.563
MERS	MW086530		Conspecific CoV	Artiodactyla	LTPRSVR|SV	0.563
MERS	MW086531		Conspecific CoV	Artiodactyla	LTPRSVR|SV	0.563
MERS	MW086532		Conspecific CoV	Artiodactyla	LTPRSVR|SV	0.563
MERS	MW086533		Conspecific CoV	Artiodactyla	LTPRSVR|SV	0.563
MERS	MW086534		Conspecific CoV	Artiodactyla	LTPRSVR|SV	0.563
MERS	MW086535		Conspecific CoV	Artiodactyla	LTPRSVR|SV	0.563
MERS	MW086538		Conspecific CoV	Artiodactyla	LTPRSVR|SV	0.563
MERS	MW086539		Conspecific CoV	Artiodactyla	LTPRSVR|SV	0.563
MERS	MW545527		Conspecific CoV	Artiodactyla	LTPRSVR|SV	0.563
MERS	MW545528		Conspecific CoV	Artiodactyla	LTPRSVR|SV	0.563
MERS	MG923466		Conspecific CoV	Artiodactyla	FTPRSVR|SV	0.536
MERS	MG923467		Conspecific CoV	Artiodactyla	FTPRSVR|SV	0.536
MERS	MN654995		Conspecific CoV	Artiodactyla	FTPRSVR|SV	0.536
MERS	MN655006		Conspecific CoV	Artiodactyla	FTPRSVR|SV	0.536
MERS	MG923468		Conspecific CoV	Artiodactyla	FTPRSVR|SV	0.522
MERS	MH371127	MERS-CoV		Primates	LTPRSVR|SV	0.563
MERS	NC019843	MERS-CoV		Primates	LTPRSVR|SV	0.563
MERS	NC038294	MERS-CoV		Primates	LTPRSVR|SV	0.563
OC43/HKU1	KM349743		Reservoir	Rodentia	STWRAKR|DL	0.749
OC43/HKU1	KM349744		Reservoir	Rodentia	STWRAKR|DL	0.749
OC43/HKU1	MT820628		Reservoir	Rodentia	ATRRAKR|DL	0.761
OC43/HKU1	MT820629		Reservoir	Rodentia	ATRRAKR|DL	0.761
OC43/HKU1	MT820630		Reservoir	Rodentia	ATRRSKR|DL	0.793
OC43/HKU1	MT820631		Reservoir	Rodentia	ATRRAKR|DL	0.761
OC43/HKU1	NC026011		Reservoir	Rodentia	STWRAKR|DL	0.749
OC43	AB354579		Conspecific CoV	Artiodactyla	TKRRSRR|AI	0.776
OC43	AF220295		Conspecific CoV	Artiodactyla	TKRRSRR|AI	0.776
OC43	AF391542		Conspecific CoV	Artiodactyla	TKRRSRR|SI	0.851
OC43	DQ011855		Conspecific CoV	Artiodactyla	TALRSRR|SF	0.715
OC43	DQ811784		Conspecific CoV	Artiodactyla	TKRRSRR|SI	0.851
OC43	DQ915164		Conspecific CoV	Artiodactyla	TKRRSRR|SI	0.851
OC43	EF424615		Conspecific CoV	Artiodactyla	TKRRSRR|SI	0.851
OC43	EF424617		Conspecific CoV	Artiodactyla	TKRRSRR|SI	0.851
OC43	EF424619		Conspecific CoV	Artiodactyla	TKRRSRR|SI	0.851
OC43	EF424620		Conspecific CoV	Artiodactyla	TKRRSRR|SI	0.851
OC43	EF424621		Conspecific CoV	Artiodactyla	TKRRSRR|SI	0.851
OC43	EF424623		Conspecific CoV	Artiodactyla	TKRRSRR|SI	0.851
OC43	FJ425184		Conspecific CoV	Artiodactyla	TKRRSRR|SI	0.851
OC43	FJ425185		Conspecific CoV	Artiodactyla	TKRRSRR|SI	0.851
OC43	FJ425186		Conspecific CoV	Artiodactyla	TKRRSRR|SI	0.851
OC43	FJ425187		Conspecific CoV	Artiodactyla	TKRRSRR|SI	0.851
OC43	FJ425188		Conspecific CoV	Artiodactyla	TKRRSRR|SI	0.851
OC43	FJ425189		Conspecific CoV	Artiodactyla	TKRRSRR|SI	0.851
OC43	FJ938063		Conspecific CoV	Artiodactyla	TKRRSRR|SI	0.851
OC43	FJ938064		Conspecific CoV	Artiodactyla	TKRRSRR|SI	0.851
OC43	FJ938065		Conspecific CoV	Artiodactyla	TKRRSRR|SI	0.851
OC43	FJ938066		Conspecific CoV	Artiodactyla	TKRRSRR|SI	0.851
OC43	KF906249		Conspecific CoV	Artiodactyla	IDRRSRR|AI	0.719
OC43	KF906250		Conspecific CoV	Artiodactyla	IDRRSRR|AI	0.719
OC43	KU558922		Conspecific CoV	Artiodactyla	IKRRSRR|SI	0.829
OC43	KU558923		Conspecific CoV	Artiodactyla	IKRRSRR|SI	0.829
OC43	KU886219		Conspecific CoV	Artiodactyla	TKRRSRR|SI	0.851
OC43	KX982264		Conspecific CoV	Artiodactyla	TKRRSRR|AI	0.776
OC43	KY419103		Conspecific CoV	Artiodactyla	TALRSRR|SF	0.715
OC43	KY419104		Conspecific CoV	Artiodactyla	TALRSRR|SF	0.715
OC43	KY419105		Conspecific CoV	Artiodactyla	TALRSRR|SF	0.715
OC43	KY419106		Conspecific CoV	Artiodactyla	TSLRSRR|SL	0.759
OC43	KY419107		Conspecific CoV	Artiodactyla	TSLRSRR|SL	0.759
OC43	KY419109		Conspecific CoV	Artiodactyla	TSLRSRR|SL	0.759
OC43	KY419110		Conspecific CoV	Artiodactyla	TALRSRR|SF	0.715
OC43	KY419112		Conspecific CoV	Artiodactyla	TALRSRR|SF	0.715
OC43	KY419113		Conspecific CoV	Artiodactyla	TSLRSRR|SL	0.759
OC43	KY994645		Conspecific CoV	Artiodactyla	TALRSRR|SF	0.715
OC43	LC494126		Conspecific CoV	Artiodactyla	TKRRSRR|SI	0.851
OC43	LC494127		Conspecific CoV	Artiodactyla	TKRRSRR|SI	0.851
OC43	LC494128		Conspecific CoV	Artiodactyla	TKRRSRR|SI	0.851
OC43	LC494129		Conspecific CoV	Artiodactyla	TKRRSRR|SI	0.851
OC43	LC494130		Conspecific CoV	Artiodactyla	TKRRSRR|SI	0.851
OC43	LC494131		Conspecific CoV	Artiodactyla	TKRRSRR|SI	0.851
OC43	LC494132		Conspecific CoV	Artiodactyla	TKRRSRR|SI	0.851
OC43	LC494133		Conspecific CoV	Artiodactyla	TKRRSRR|SI	0.851
OC43	LC494134		Conspecific CoV	Artiodactyla	TKRRSRR|SI	0.851
OC43	LC494135		Conspecific CoV	Artiodactyla	TKRRSRR|SI	0.851
OC43	LC494136		Conspecific CoV	Artiodactyla	TKRRSRR|SI	0.851
OC43	LC494137		Conspecific CoV	Artiodactyla	TKRRSRR|SI	0.851
OC43	LC494138		Conspecific CoV	Artiodactyla	TKRRSRR|SI	0.851
OC43	LC494139		Conspecific CoV	Artiodactyla	TKRRSRR|SI	0.851
OC43	LC494140		Conspecific CoV	Artiodactyla	TKRRSRR|SI	0.851
OC43	LC494141		Conspecific CoV	Artiodactyla	TKRRSRR|SI	0.851
OC43	LC494142		Conspecific CoV	Artiodactyla	TKRRSRR|SI	0.851
OC43	LC494143		Conspecific CoV	Artiodactyla	TKRRSRR|SI	0.851
OC43	LC494144		Conspecific CoV	Artiodactyla	TKRRSRR|SI	0.851
OC43	LC494145		Conspecific CoV	Artiodactyla	TKRRSRR|SI	0.851
OC43	LC494147		Conspecific CoV	Artiodactyla	TKRRSRR|SI	0.851
OC43	LC494148		Conspecific CoV	Artiodactyla	TKRRSRR|SI	0.851
OC43	LC494149		Conspecific CoV	Artiodactyla	TKRRSRR|SI	0.851
OC43	LC494150		Conspecific CoV	Artiodactyla	TKRRSRR|SI	0.851
OC43	LC494151		Conspecific CoV	Artiodactyla	TKRRSRR|SI	0.851
OC43	LC494152		Conspecific CoV	Artiodactyla	TKRRSRR|SI	0.851
OC43	LC494153		Conspecific CoV	Artiodactyla	TKRRSRR|SI	0.851
OC43	LC494154		Conspecific CoV	Artiodactyla	TKRRSRR|SI	0.851
OC43	LC494155		Conspecific CoV	Artiodactyla	TKRRSRR|SI	0.851
OC43	LC494156		Conspecific CoV	Artiodactyla	TKRRSRR|SI	0.851
OC43	LC494157		Conspecific CoV	Artiodactyla	TKRRSRR|SI	0.851
OC43	LC494158		Conspecific CoV	Artiodactyla	TKRRSRR|SI	0.851
OC43	LC494159		Conspecific CoV	Artiodactyla	TKRRSRR|SI	0.851
OC43	LC494160		Conspecific CoV	Artiodactyla	TKRRSRR|SI	0.851
OC43	LC494161		Conspecific CoV	Artiodactyla	TKRRSRR|SI	0.851
OC43	LC494162		Conspecific CoV	Artiodactyla	TKRRSRR|SI	0.851
OC43	LC494163		Conspecific CoV	Artiodactyla	TKRRSRR|SI	0.851
OC43	LC494164		Conspecific CoV	Artiodactyla	TKRRSRR|SI	0.851
OC43	LC494165		Conspecific CoV	Artiodactyla	TKRRSRR|SI	0.851
OC43	LC494166		Conspecific CoV	Artiodactyla	TKRRSRR|SI	0.851
OC43	LC494167		Conspecific CoV	Artiodactyla	TKRRSRR|SI	0.851
OC43	LC494168		Conspecific CoV	Artiodactyla	TKRRSRR|SI	0.851
OC43	LC494169		Conspecific CoV	Artiodactyla	TKRRSRR|SI	0.851
OC43	LC494170		Conspecific CoV	Artiodactyla	TKRRSRR|SI	0.851
OC43	LC494171		Conspecific CoV	Artiodactyla	TKRRSRR|SI	0.851
OC43	LC494172		Conspecific CoV	Artiodactyla	TKRRSRR|SI	0.851
OC43	LC494173		Conspecific CoV	Artiodactyla	TKRRSRR|SI	0.851
OC43	LC494174		Conspecific CoV	Artiodactyla	TKRRSRR|SI	0.851
OC43	LC494175		Conspecific CoV	Artiodactyla	TKRRSRR|SI	0.851
OC43	LC494176		Conspecific CoV	Artiodactyla	TKRRSRR|SI	0.851
OC43	LC494177		Conspecific CoV	Artiodactyla	TKRRSRR|SI	0.851
OC43	LC494178		Conspecific CoV	Artiodactyla	TKRRSRR|SI	0.851
OC43	LC494179		Conspecific CoV	Artiodactyla	TKRRSRR|SI	0.851
OC43	LC494180		Conspecific CoV	Artiodactyla	TKRRSRR|SI	0.851
OC43	LC494181		Conspecific CoV	Artiodactyla	TKRRSRR|SI	0.851
OC43	LC494182		Conspecific CoV	Artiodactyla	TKRRSRR|SI	0.851
OC43	LC494183		Conspecific CoV	Artiodactyla	TKRRSRR|SI	0.851
OC43	LC494184		Conspecific CoV	Artiodactyla	TKRRSRR|SI	0.851
OC43	LC494185		Conspecific CoV	Artiodactyla	TKRRSRR|SI	0.851
OC43	LC494186		Conspecific CoV	Artiodactyla	TKRRSRR|SI	0.851
OC43	LC494187		Conspecific CoV	Artiodactyla	TKRRSRR|SI	0.851
OC43	LC494188		Conspecific CoV	Artiodactyla	TKRRSRR|SI	0.851
OC43	LC494189		Conspecific CoV	Artiodactyla	TKRRSRR|SI	0.851
OC43	LC494190		Conspecific CoV	Artiodactyla	TKRRSRR|SI	0.851
OC43	LC494191		Conspecific CoV	Artiodactyla	TKRRSRR|SI	0.851
OC43	LC494192		Conspecific CoV	Artiodactyla	TKRRSRR|SI	0.851
OC43	MF083115		Conspecific CoV	Artiodactyla	TALRSRR|SF	0.715
OC43	MG518518		Conspecific CoV	Artiodactyla	TKRRSRR|SI	0.851
OC43	MG757138		Conspecific CoV	Artiodactyla	TKRRSRR|AI	0.776
OC43	MG757139		Conspecific CoV	Artiodactyla	TKRRSRR|AI	0.776
OC43	MG757140		Conspecific CoV	Artiodactyla	TKRRSRR|AI	0.776
OC43	MG757141		Conspecific CoV	Artiodactyla	TKRRSRR|AI	0.776
OC43	MG757142		Conspecific CoV	Artiodactyla	TKRRSRR|AI	0.776
OC43	MH043953		Conspecific CoV	Artiodactyla	TKRRSRR|SI	0.851
OC43	MH810163		Conspecific CoV	Artiodactyla	TKRRSRR|AI	0.813
OC43	MN514962		Conspecific CoV	Artiodactyla	KERRSRR|AI	0.728
OC43	MN514963		Conspecific CoV	Artiodactyla	TDRRSRR|AV	0.812
OC43	MN514964		Conspecific CoV	Artiodactyla	TDRRSRR|AI	0.752
OC43	MN514965		Conspecific CoV	Artiodactyla	TDRRXRR|AI	0.738
OC43	MN514966		Conspecific CoV	Artiodactyla	TDRRSRR|AV	0.814
OC43	MN514967		Conspecific CoV	Artiodactyla	TDRRSRR|AI	0.752
OC43	MN982198		Conspecific CoV	Artiodactyla	TKRRSRR|SI	0.851
OC43	MN982199		Conspecific CoV	Artiodactyla	TKRRSRR|SI	0.851
OC43	MW165134		Conspecific CoV	Artiodactyla	TALRSRR|SF	0.715
OC43	MW711287		Conspecific CoV	Artiodactyla	TKRRSRR|SI	0.851
OC43	NC003045		Conspecific CoV	Artiodactyla	TKRRSRR|SI	0.851
OC43	U00735		Conspecific CoV	Artiodactyla	TKRRSRR|AI	0.776
OC43	JX860640		Conspecific CoV	Carnivora	TKRRSRR|SI	0.851
OC43	KX432213		Conspecific CoV	Carnivora	TKRRSRR|SI	0.851
OC43	NC017083		Conspecific CoV	Lagomorpha	TQLRSRR|AI	0.627
OC43	LC061272		Conspecific CoV	Perissodactyla	IARRQRR|SP	0.795
OC43	LC061273		Conspecific CoV	Perissodactyla	TARRQRR|SP	0.819
OC43	LC061274		Conspecific CoV	Perissodactyla	TARRQRR|SP	0.819
OC43	LC592689		Conspecific CoV	Perissodactyla	TARRQRR|SP	0.819
OC43	NC006213	HCoV-OC43		Primates	SKNRRSR|GA	0.529
SARS-related	MT019529	SARS-CoV-2		Primates	NSPRRAR|SV	0.620
