# Supplementary material for: Genomic determinants of Furin cleavage in diverse European SARS-related bat coronaviruses
Source: Commun Biol. 2022 May 30;5:491. doi: 10.1038/s42003-022-03421-w (PMC9151638; doi:10.1038/s42003-022-03421-w)
Supplement: Supplementary file 5 — Supplementary Data 2 [file 42003_2022_3421_MOESM5_ESM.xlsx]

## Sheet: Supplementary Data 2
Sequence Name	Sequence	Length (nucleotides)	Direction
SrCrhino_assay1_F1	TAGAGTTGTTGTCTCYAGTGA	21	forward
SrCrhino_assay1_R1	CATAATTGTGGTAGACATATAG	22	reverse
SrCrhino_assay1_R2	CCATCTACATTTCTGAACAC	20	reverse
SrCrhino_assay2_F1	GATTTATACTAATGCTGCTAAC	22	forward
SrCrhino_assay2_R1	TAATCAGCAATAACACCHGTCTG	23	reverse
SrCrhino_assay2_R2	CAATAACACCHGTCTGAGCAGG	22	reverse
SrCrhino_assay3_F1	CCATCCGTTTATGCGTGGGA	20	forward
SrCrhino_assay3_F2	GATTGTGTKGCTGATTACTCAGTGC	25	forward
SrCrhino_assay3_R3	GCACATCTGTACAATTAACATCCTG	25	reverse
SrCrhino_assay4_F1	TTGTTCATACGGCGGTGTCA	20	forward
SrCrhino_assay4_R1	CTGGGTCAGCAAGTGTGACT	20	reverse
SrCrhino_assay4_R2	GATCTACTAGACGGTTTAGCAGG	23	reverse
SrCrhino_assay5_F1	AGGCCATGTACAAGACTCCTTC	22	forward
SrCrhino_assay5_R1	CAATTTGAACTTCGGCCTCTACT	23	reverse
SrCrhino_assay5_R2	TGAACTTCGGCCTCTACTTTGTC	23	reverse
SrCrhino_assay6_F1	GCCATAGCCCTCAACACACT	20	forward
SrCrhino_assay6_F2	CACTAGTTAAACAGCTTAGCTC	22	forward
SrCrhino_assay6_R1	AAGCCAAGCCACACATACCA	20	reverse
SrCrhino_assay7_F1	TCCTCGTGAAGGTGTCTTCG	20	forward
SrCrhino_assay7_F2	AATGGCACACACTGGTTTATCAC	23	forward
SrCrhino_assay7_R1	GTGGCCTGTAAAGGGATGGA	20	reverse
