# Supplementary material for: Genomic determinants of Furin cleavage in diverse European SARS-related bat coronaviruses
Source: Commun Biol. 2022 May 30;5:491. doi: 10.1038/s42003-022-03421-w (PMC9151638; doi:10.1038/s42003-022-03421-w)
Supplement: Supplementary file 6 — Supplementary Data 3 [file 42003_2022_3421_MOESM6_ESM.txt]

Supplementary Data 3. Accession numbers of viruses included for analysis in Figure 3. 
Amino acid sequences of related coronaviruses and human NCBI reference strains were tested for FCS prediction in ProP. Translated sequence fragments encompassing 100 amino acids up- and downstream of the putative cleavage site in the respective human reference sequences were analyzed. The corresponding amino acid positions in the spike coding sequences were: MERS-CoV (NC038294) aa 651-851, HCoV-229E (NC002645) aa 468-668, HCoV-NL63 (NC005831) aa 648-848, HCoV-OC43/HCoV-HKU1 (NC006577) aa 660-860 and SARS-related CoV (MT019529) aa 585-785. Conservation of FCS motifs in further human sequences was examined in translation alignments of protein sequences as described in the materials and methods. 
HCoV-229E (total n=144): 	
Host orders:	104 Primates, 6 Chiroptera, 33 Artiodactyla
40 nucleotide sequences used for ProP analysis:	JQ410000, KT253269, KT253270, KT253271, KT253272, KT253324, KT253325, KT253326, KT253327, KT253328, KT368892, KT368893, KT368894, KT368895, KT368896, KT368897, KT368898, KT368899, KT368900, KT368901, KT368902, KT368903, KT368904, KT368905, KT368906, KT368908, KT368909, KT368910, KT368911, KT368912, KT368913, KT368914, KT368915, KT368916, KU291449, KY073747, KY073748, MF593473, NC002645, NC028752
104 human-derived protein sequences:	6IXA_A,  6U7H_A, AAK32188, ABB90506, ABB90507, ABB90508, ABB90509, ABB90510, ABB90513, ABB90514, ABB90515, ABB90516, ABB90519, ABB90520, ABB90522, ABB90523, ABB90526, ABB90527, ABB90528, ABB90529, AFR79250, AFR79257, AGT21338, AGT21345, AGT21353, AGT21367, AGW80677, AGW80932, AIW52728, AIW52729, AIW52731, AIW52732, AIW52735, AIW52740, AIW52741, AIW52745, AIW52746, AIW52747, AIW52748, AIW52749, AIW52750, AIW52752, AIW52753, AIW52754, AIW52755, AIW52756, AIW52757, AOG74783, APT69849, APT69856, APT69862, APT69876, APT69883, APT69890, ARA15429, ARB07425, ARK08642, ARU07601, AWH62679, BAL45637, BAL45638, BAL45639, BAL45640, BDB58082, BDB58089, CAA71146, CAA71147, NP_073551, QEG03785, QEO75985, QJY77946, QJY77970, QJY77978, QNT54756, QNT54802, QNT54803, QNT54804, QNT54805, QNT54806, QNT54807, QNT54808, QNT54809, QNT54811, QNT54812, QNT54813, QNT54814, QNT54815, QNT54817, QNT54822, QNT54825, QNT54826, QNT54828, QNT54833, QNT54834, QNT54838, QNT54839, QNT54840, QNT54841, QQY99248, QRK03775, QRK03782, QRK03789, QRK03803, UDL16997
MERS-CoV (total n=451): 	
Host orders:	180 Primates, 241 Artiodactyla, 27 Chiroptera, 3 Eulipotyphla
274 nucleotide sequences used for ProP analysis:	DQ648794,EF065506,EF065507,EF065508,EF065510,EF065511,EF065512, KC545386, KC869678, KJ473820, KJ473821, KJ473822, KJ477103, KU740200, KY581695, KY581696, KY581697, KY581698, KY581699, KY581700, KY673149, MF593268, MF598594, MF598595, MF598596, MF598597, MF598598, MF598599, MF598600, MF598601, MF598602, MF598603, MF598604, MF598605, MF598606, MF598607, MF598608, MF598609, MF598610, MF598611, MF598612, MF598613, MF598614, MF598615, MF598616, MF598617, MF598618, MF598619, MF598620, MF598621, MF598622, MF598623, MF598624, MF598625, MF598626, MF598627, MF598628, MF598629, MF598630, MF598631, MF598632, MF598633, MF598634, MF598635, MF598636, MF598637, MF598638, MF598639, MF598640, MF598641, MF598642, MF598643, MF598644, MF598645, MF598646, MF598647, MF598648, MF598649, MF598650, MF598651, MF598652, MF598653, MF598654, MF598655, MF598656, MF598657, MF598658, MF598659, MF598660, MF598661, MF598662, MF598663, MF598664, MF598665, MF598666, MF598667, MF598668, MF598669, MF598670, MF598671, MF598672, MF598673, MF598674, MF598675, MF598676, MF598677, MF598678, MF598679, MF598680, MF598681, MF598682, MF598683, MF598684, MF598685, MF598686, MF598687, MF598688, MF598689, MF598690, MF598691, MF598692, MF598693, MF598694, MF598695, MF598696, MF598697, MF598698, MF598699, MF598700, MF598701, MF598702, MF598703, MF598704, MF598705, MF598706, MF598707, MF598708, MF598709, MF598710, MF598711, MF598712, MF598713, MF598714, MF598715, MF598716, MF598717, MF598718, MF598719, MF598720, MF598721, MF598722, MG021451, MG021452, MG596802, MG596803, MG923466, MG923467, MG923468, MG923469, MG923470, MG923471, MG923472, MG923473, MG923474, MG923475, MG923476, MG923477, MG923478, MG923479, MG923480, MG923481, MG987420, MG987421, MH002337, MH002338, MH002339, MH002340, MH002341, MH002342, MH259485, MH259486, MH371127, MH734114, MH734115, MK357908, MK357909, MK564474, MK564475, MK679660, MK967708, MN654970, MN654971, MN654972, MN654973, MN654974, MN654975, MN654976, MN654977, MN654978, MN654979, MN654980, MN654981, MN654982, MN654983, MN654984, MN654985, MN654986, MN654987, MN654988, MN654989, MN654990, MN654991, MN654992, MN654993, MN654994, MN654995, MN654996, MN654997, MN654998, MN654999, MN655000, MN655001, MN655002, MN655003, MN655004, MN655005, MN655006, MN655007, MN655008, MN655009, MN655010, MN655011, MN655012, MN655013, MN655014, MN655015, MN655016, MN655017, MN758606, MN758607, MN758608, MN758609, MN758610, MN758611, MN758612, MN758613, MN758614, MT226600, MT226601, MT226602, MT226603, MT226604, MT226605, MT226606, MT226607, MW086527, MW086528, MW086529, MW086530, MW086531, MW086532, MW086533, MW086534, MW086535, MW086538, MW086539, MW218395, MW545527, MW545528, NC009019, NC009020, NC019843, NC038294, NC039207
180 human-derived protein sequences:	5X59_A, AGH58717, AGN52936, AGN70929, AGV08379, AGV08390, AGV08438, AGV08455, AGV08467, AGV08477, AGV08492, AGV08524, AGV08584, AHC74088, AHI48528, AHI48550, AHI48572, AHI48583, AHI48616, AHI48672, AHI48692, AHI48702, AHI48727, AHI48729, AHI48731, AHI48733, AHI48735, AHI48737, AHI48800, AHI48801, AHZ20790, AHZ58501, AHZ64057, AHZ90568, AID55066, AID55079, AID55084, AID55085, AID55087, AID55088, AID55090, AID55095, AID55096, AID55097, AID55099, AIY60518, AIY60528, AIY60578, AIZ48769, AIZ74405, AIZ74433, AIZ74439, AJD81440, AKI29255, AKL59401, AKM76239, AKN11072, AKN11074, AKN11076, AKN24803, AKN24812, AKN24830, ALB08246, ALB08311, ALB08322, ALD51904, ALJ54446, ALJ54448, ALJ54450, ALJ54451, ALJ54452, ALJ54453, ALJ54455, ALJ54456, ALJ54458, ALJ54461, ALJ54467, ALJ54471, ALJ54472, ALJ54474, ALJ54486, ALJ54488, ALJ54490, ALJ54491, ALJ54495, ALJ54496, ALJ54500, ALJ54501, ALJ54502, ALJ54508, ALJ54512, ALJ54516, ALJ54517, ALJ54518, ALJ54521, ALJ76277, ALJ76278, ALJ76286, ALK80251, ALK80261, ALK80291, ALK80311, ALM26400, ALW82691, ALW82742, ALX27228, ALX27232, AMW90836, AMW90843, AMW90852, AMW90853, ANC28634, ANC28678, ANF29173, ANF29184, ANF29195, ANF29217, ANF29228, ANF29239, ANF29261, ANF29272, AQZ41282, AQZ41285, ASU45807, ASY99811, ASY99842, ATG84679, ATG84701, ATG84723, ATG84756, ATG84767, ATG84833, ATG84855, ATG84866, ATG84877, ATG84888, ATG84899, ATG84910, ATY74392, AVK87340, AVK87417, AVK87439, AVK87450, AVK87471, AWU59321, AXG21654, AXN73370, AXN73437, AXN73525, AXN92228, AXN92260, AZU90731, QBF44113, QBF80455, QBF80488, QBF80499, QBF80521, QBF80543, QBF80554, QBF80565, QBF80598, QBF80607, QBF80608, QBF80611, QCQ28829, QCQ28832, QCQ29075, QDP16195, QDP16206, QEJ82215, QEU56412, QGW51938, QLD97934, QLD97977, QLD98042, QLD98075, QLD98105, UHI99922, YP_007188579, YP_009047204
HCoV-NL63 (total n=58: 	
Host orders:	55 Primates, 3 Chiroptera
4 nucleotide sequences used for ProP analysis:	KY073746, NC032107, NC048216, NC005831

55 human-derived protein sequences:	AAS89767, ABE97130, ABE97137, AFD64748, AFD64760, AFD98750, AFD98771, AFD98778, AFD98785, AFD98806, AFD98820, AFD98827, AFD98834, AFO70497, AFV53148, AGT51324, AGT51331, AGT51345, AGT51366, AGT51380, AIW52831, AIW52835, AIW52836, AIW52839, AIW52840, AIW52841, AIW52843, AKT07952, ALJ53431, APF29071, ARB07399, ARB07406, ARE29967, ARE29973, ARE29979, ARU07594, AVA26873, AWK59979, BBL54109, BBL54113, BBL54116, BDB58168, QDH43736, QED88012, QED88019, QED88026, QED88033, QED88040, QEG03731, QEG03748, QQY99321, QQY99388, UDL16979, UDL16985, YP_003767
HCoV-OC43 + HCoV-HKU1 (total n=466): 
	
Host orders:	264 Primates for HCoV-OC43, 58 Primates for HCoV-HKU1, 125 Artiodactyla, 12 Rodentia, 4 Perissodactyla, 2 Carnivora, 1 Lagomorpha
146 nucleotide sequences used for ProP analysis:	AB354579, AF220295, AF391542, DQ011855, DQ811784, DQ915164,EF424615,EF424617,EF424619,EF424620,EF424621,EF424623, FJ425184, FJ425185, FJ425186, FJ425187, FJ425188, FJ425189, FJ938063, FJ938064, FJ938065, FJ938066, JF792616, JF792617, JX860640, KF850449, KF906249, KF906250, KM349743, KM349744, KU558922, KU558923, KU886219, KX432213, KX982264, KY419103, KY419104, KY419105, KY419106, KY419107, KY419109, KY419110, KY419112, KY419113, KY994645, LC061272, LC061273, LC061274, LC494126, LC494127, LC494128, LC494129, LC494130, LC494131, LC494132, LC494133, LC494134, LC494135, LC494136, LC494137, LC494138, LC494139, LC494140, LC494141, LC494142, LC494143, LC494144, LC494145, LC494147, LC494148, LC494149, LC494150, LC494151, LC494152, LC494153, LC494154, LC494155, LC494156, LC494157, LC494158, LC494159, LC494160, LC494161, LC494162, LC494163, LC494164, LC494165, LC494166, LC494167, LC494168, LC494169, LC494170, LC494171, LC494172, LC494173, LC494174, LC494175, LC494176, LC494177, LC494178, LC494179, LC494180, LC494181, LC494182, LC494183, LC494184, LC494185, LC494186, LC494187, LC494188, LC494189, LC494190, LC494191, LC494192, LC592689, MF083115, MG518518, MG757138, MG757139, MG757140, MG757141, MG757142, MH043953, MH810163, MN514962, MN514963, MN514964, MN514965, MN514966, MN514967, MN982198, MN982199, MT820628, MT820629, MT820630, MT820631, MW165134, MW711287, MW773844, NC026011, NC0003045, NC006213, NC006577, NC012936, NC017083, U00735
264 human-derived protein sequences HCoV-OC43:	AAB27260, AAR01015, AAT84362, AAX84791, AAX84792, AAX84795, AAX85669, ABD43177, ABD43178, ABD43179, ABD43180, ABD43181, ABD43182, ABD43183, AEN19358, AEN19366, AFR45567, AFR45569, AFR45570, AFR45571, AFR45577, AGT51402, AGT51412, AGT51422, AGT51431, AGT51441, AGT51451, AGT51461, AGT51481, AGT51491, AGT51501, AGT51511, AGT51521, AGT51541, AGT51551, AGT51570, AGT51590, AGT51600, AGT51610, AGT51620, AGT51630, AGT51650, AGT51680, AGT51690, AGT51700, AGT51740, AGT51760, AGT51790, AGT51800, AIL49484, AIL49485, AIL49486, AIL49487, AIL49488, AIL49489, AIL49490, AIL49491, AIL49492, AIL49493, AIL49494, AIL49495, AIL49496, AIL49497, AIL49498, AIL49499, AIL49500, AIL49501, AIL49502, AIL49503, AIL49505, AIL49507, AIL49508, AIL49509, AIL49511, AIL49512, AIL49513, AIL49515, AIL49516, AIL49518, AIL49519, AIL49520, AIL49521, AIL49523, AIL49525, AIL49526, AIL49528, AIL49529, AIL49531, AIL49536, AIL49538, AIL49539, AIL49542, AIL49543, AIL49544, AIL49545, AIL49546, AIL49548, AIL49550, AIV41831, AIV41873, AIV41891, AIV41909, AIX09799, AIX09807, AIX10748, AIX10749, AIX10750, AIX10751, AIX10752, AIX10753, AIX10755, AIX10756, AIX10757, AIX10758, AIX10759, AIX10760, AIX10761, AIX10762, AIX10763, AMK59677, ANZ78834, ANZ78835, ANZ78836, ANZ78837, ANZ78838, ANZ78839, ANZ78840, ANZ78841, ANZ78843, ANZ78844, ANZ78845, ANZ78847, ANZ78849, AOL02453, APU51916, APU51936, AQN78656, AQN78664, AQN78672, AQN78680, AQN78704, AQN78736, AQN78744, AQN78768, AQN78776, ARA15421, ARB07414, ARB07433, ARB66060, ARB66061, ARB66062, ARB66063, ARB66064, ARB66065, ARB66066, ARB66067, ARB66068, ARB66069, ARB66070, ARB66071, ARE30008, ARK08635, ARK08651, ARK08661, ARK08670, ARK08679, ATN39872, ATP16757, AVQ05264, AVR40342, AVR40344, AWW13566, AXX83303, AXX83309, AXX83321, AXX83327, AXX83333, AXX83339, AXX83345, AXX83351, AXX83369, AXX83375, AXX83381, BBA20973, BBA20976, BBA20979, BBA20982, BDB58125, BDB58134, BDB58143, BDB58152, BDB58161, BDB58177, CAA79896, CAA83660, CAA83661, P36334, QBP84704, QBP84713, QBP84722, QBP84731, QBP84759, QBQ01839, QDH43719, QDH43726, QEG03740, QEG03757, QEG03767, QEG03776, QEG03794, QEG03803, QEG03814, QHB49097, QHB49098, QHB49099, QKS68383, QKS68384, QKS68385, QKS68390, QKS68398, QKS68406, QKS68411, QKS68414, QQY99171, QQY99180, QQY99202, QQY99219, QQY99257, QQY99373, QRK03812, QRK03822, QRK03832, QRK03842, QRK03852, QRK03862, QRK03872, QRK03882, QRK03892, QRK03912, QRK03922, QXL74886, UCC70448, UCC70458, UCC70468, UCC70478, UCC70488, UCC70498, UCC70518, UCC70528, UCC70538, UCC70548, UDL16993, UDM84825, UDM84835, UDM84845, UDM84855, UDM84865, UDM84875, UDM84885, UDM84895, UDM84905, UDM84911, UDM84912, YP_009555241
58 human-derived protein sequences HCoV-HK1:	ABD75497, ABD75505, ABD75513, ABD75529, ABD75545, ABD75553, ABD75593, ABD75601, ABD75609, ABD75617, ABD75625, ADN03339, AGT17758, AGT17769, AGT17777, AGW27836, AGW27863, AGW27872, AMN88686, AMN88694, ARB07438, ARU07577, AXT92528, AXT92529, AXT92530, AXT92531, AXT92533, AXT92534, AXT92537, AXT92538, AXT92539, AXT92540, AXT92541, AXT92542, AXT92543, AXT92544, AXT92545, AXT92546, AXT92547, AXT92548, AXT92549, AXT92550, AXT92551, AXT92552, AXT92555, AXT92556, AXT92557, AXT92559, AXT92560, AXT92561, AZS52618, BBA20983, BBA20986, BDB58097, Q0ZME7, Q14EB0, QHB49101, YP_173238
SARS-related CoV (total n=4,824,450): 
	
Host orders:	40 Primates SARS-CoV, 4,824,313 Primates SARS-CoV-2, 79 Chiroptera, 12 Carnivora, 6 Pholidota
99 nucleotide sequences for ProP analysis:	AY304486, AY304488, AY545914, AY545915, AY545916, AY545917, AY545918, AY545919, AY572034, AY572035, AY572038, DQ071615, DQ412042, DQ412043, DQ648856, DQ648857, EPIISL852604, EPIISL852605, FJ588686, FJ959407, GU190215, JX993987, JX993988, KC881005, KC881006, KF294457, KF367457, KF569996, KJ473811, KJ473812, KJ473813, KJ473814, KJ473815, KJ473816, KP886808, KP886809, KT444582, KU182964, KY352407, KY417142, KY417143, KY417144, KY417145, KY417146, KY417147, KY417148, KY417149, KY417150, KY417151, KY417152, KY770858, KY770859, KY770860, KY938558, LC556375, MG772933, MG772934, MK211374, MK211375, MK211376, MK211377, MK211378, MN996532, MT019529, MT040333, MT040334, MT040335, MT040336, MT072864, MT121216, MT726043, MT726045, MW251308, MW703458, MW719567, MZ081376, MZ081377, MZ081378, MZ081379, MZ081380, MZ081381, MZ081382, MZ190137, MZ190138, MZ937000, MZ937001, MZ937002, MZ937003, MZ937004, NC004718. Acc. No. of sequences generated in this work are written in the material and methods)
40 human-derived protein sequences SARS-CoV:	5WRG_A, 5X58_A, 6ACC_A, 6CRV_A, 6CRW_A, 6M3W_A, 6NB6_A, 7AKJ_A, 7SG4_A, AAP13567, AAP33697, AAP51227, AAP82968, AAR07624, AAR07625, AAR07626, AAR07627, AAR07628, AAR07629, AAR07630, AAR07631, AAR23250, AAR86775, AAR91586, AAS00003, AAS10463, AAT74874, AAT76147, AAU93320, AAX16192, ABD72969, ABD72970, ABD72972, ACB69860, ACB69883, ACB69894, ACB69905, ACQ82725, BAE93401, YP_009825051
304 human-derived sequences of SARS-CoV-2 showing complete or partial deletion of the SARS-CoV-2 FCS (682RRAR685) or had at least one amino acid substitution at position R682 or R685:	EPI_ISL_1076731, EPI_ISL_1078726, EPI_ISL_1109980, EPI_ISL_1110008, EPI_ISL_1190402, EPI_ISL_1237025, EPI_ISL_1254709, EPI_ISL_1347446, EPI_ISL_1358702, EPI_ISL_1369650, EPI_ISL_1420505, EPI_ISL_1430408, EPI_ISL_1443308, EPI_ISL_1568824, EPI_ISL_1639691, EPI_ISL_1639709, EPI_ISL_1653927, EPI_ISL_1653931, EPI_ISL_1669438, EPI_ISL_1686748, EPI_ISL_1708518, EPI_ISL_1727961, EPI_ISL_1727963, EPI_ISL_1785076, EPI_ISL_1785078, EPI_ISL_1807267, EPI_ISL_1843335, EPI_ISL_1843346, EPI_ISL_1863962, EPI_ISL_1885892, EPI_ISL_1886161, EPI_ISL_2036293, EPI_ISL_2094800, EPI_ISL_2095285, EPI_ISL_2110767, EPI_ISL_2110768, EPI_ISL_2112529, EPI_ISL_2122601, EPI_ISL_2190982, EPI_ISL_2256945, EPI_ISL_2299225, EPI_ISL_2315924, EPI_ISL_2316018, EPI_ISL_2321068, EPI_ISL_2331786, EPI_ISL_2360926, EPI_ISL_2360937, EPI_ISL_2360960, EPI_ISL_2365909, EPI_ISL_2388184, EPI_ISL_2443366, EPI_ISL_2452004, EPI_ISL_2454062, EPI_ISL_2454066, EPI_ISL_2454092, EPI_ISL_2454093, EPI_ISL_2454099, EPI_ISL_2469883, EPI_ISL_2509960, EPI_ISL_2611084, EPI_ISL_2611842, EPI_ISL_2613345, EPI_ISL_2635448, EPI_ISL_2635450, EPI_ISL_2640526, EPI_ISL_2645416, EPI_ISL_2645418, EPI_ISL_2659920, EPI_ISL_2659923, EPI_ISL_2659924, EPI_ISL_2677318, EPI_ISL_2718547, EPI_ISL_2718549, EPI_ISL_2749135, EPI_ISL_2749136, EPI_ISL_2749137, EPI_ISL_2749138, EPI_ISL_2749139, EPI_ISL_2766891, EPI_ISL_2772687, EPI_ISL_2793811, EPI_ISL_2820575, EPI_ISL_2858011, EPI_ISL_2886746, EPI_ISL_2904295, EPI_ISL_2904459, EPI_ISL_2937365, EPI_ISL_2958115, EPI_ISL_2974182, EPI_ISL_2974823, EPI_ISL_2999299, EPI_ISL_3050136, EPI_ISL_3060276, EPI_ISL_3102027, EPI_ISL_3148593, EPI_ISL_3185949, EPI_ISL_3189869, EPI_ISL_3203667, EPI_ISL_3215752, EPI_ISL_3255044, EPI_ISL_3285991, EPI_ISL_3305291, EPI_ISL_3396879, EPI_ISL_3447848, EPI_ISL_3447849, EPI_ISL_3447853, EPI_ISL_3447868, EPI_ISL_3514164, EPI_ISL_3538952, EPI_ISL_3563989, EPI_ISL_3564263, EPI_ISL_3631514, EPI_ISL_3642575, EPI_ISL_3675483, EPI_ISL_3733692, EPI_ISL_3766703, EPI_ISL_3796518, EPI_ISL_3823148, EPI_ISL_3834624, EPI_ISL_3863103, EPI_ISL_3865686, EPI_ISL_3884022, EPI_ISL_3934401, EPI_ISL_3934402, EPI_ISL_3940178, EPI_ISL_3959032, EPI_ISL_3973828, EPI_ISL_4092950, EPI_ISL_4101925, EPI_ISL_4154911, EPI_ISL_415709, EPI_ISL_4169885, EPI_ISL_4169986, EPI_ISL_4172121, EPI_ISL_417443, EPI_ISL_4180537, EPI_ISL_4205108, EPI_ISL_4227754, EPI_ISL_4236860, EPI_ISL_4279957, EPI_ISL_4281523, EPI_ISL_4340215, EPI_ISL_4344416, EPI_ISL_4397068, EPI_ISL_4404022, EPI_ISL_4439252, EPI_ISL_4440355, EPI_ISL_4440571, EPI_ISL_444274, EPI_ISL_447903, EPI_ISL_4482057, EPI_ISL_4516894, EPI_ISL_4517077, EPI_ISL_4522543, EPI_ISL_4522912, EPI_ISL_4550637, EPI_ISL_455793, EPI_ISL_4621066, EPI_ISL_4628409, EPI_ISL_4639243, EPI_ISL_4677908, EPI_ISL_471513, EPI_ISL_4736248, EPI_ISL_4754069, EPI_ISL_4756596, EPI_ISL_4778830, EPI_ISL_4818989, EPI_ISL_4891301, EPI_ISL_493080, EPI_ISL_4931280, EPI_ISL_4931455, EPI_ISL_4931484, EPI_ISL_4992415, EPI_ISL_5023562, EPI_ISL_5050968, EPI_ISL_510689, EPI_ISL_5133657, EPI_ISL_5169301, EPI_ISL_5191888, EPI_ISL_5195707, EPI_ISL_5227881, EPI_ISL_5305513, EPI_ISL_5305556, EPI_ISL_5384893, EPI_ISL_541970, EPI_ISL_5441707, EPI_ISL_5441708, EPI_ISL_5441709, EPI_ISL_5441710, EPI_ISL_5441713, EPI_ISL_5441716, EPI_ISL_5441717, EPI_ISL_5441718, EPI_ISL_5441720, EPI_ISL_5441722, EPI_ISL_5441723, EPI_ISL_5441724, EPI_ISL_5441726, EPI_ISL_5441727, EPI_ISL_5441729, EPI_ISL_5441732, EPI_ISL_5441733, EPI_ISL_5441734, EPI_ISL_5441735, EPI_ISL_5441736, EPI_ISL_5441746, EPI_ISL_5441749, EPI_ISL_5441750, EPI_ISL_5441751, EPI_ISL_5441752, EPI_ISL_5441753, EPI_ISL_5441757, EPI_ISL_5441760, EPI_ISL_5441764, EPI_ISL_5441780, EPI_ISL_5441781, EPI_ISL_5441782, EPI_ISL_5441783, EPI_ISL_5515002, EPI_ISL_5519972, EPI_ISL_5534262, EPI_ISL_5614578, EPI_ISL_5697612, EPI_ISL_5780076, EPI_ISL_578177, EPI_ISL_5906012, EPI_ISL_5922571, EPI_ISL_5931938, EPI_ISL_5948487, EPI_ISL_601791, EPI_ISL_6035472, EPI_ISL_603638, EPI_ISL_6067310, EPI_ISL_6073488, EPI_ISL_6073647, EPI_ISL_6085281, EPI_ISL_6164232, EPI_ISL_6167579, EPI_ISL_6219748, EPI_ISL_6252380, EPI_ISL_6257598, EPI_ISL_6262484, EPI_ISL_6336576, EPI_ISL_634863, EPI_ISL_6382348, EPI_ISL_641315, EPI_ISL_6537121, EPI_ISL_6673320, EPI_ISL_6709715, EPI_ISL_6729768, EPI_ISL_6782421, EPI_ISL_6785019, EPI_ISL_6801038, EPI_ISL_6917541, EPI_ISL_6925434, EPI_ISL_6955691, EPI_ISL_7025895, EPI_ISL_7043618, EPI_ISL_7043718, EPI_ISL_7091307, EPI_ISL_7091320, EPI_ISL_7091334, EPI_ISL_7121427, EPI_ISL_7155501, EPI_ISL_7169349, EPI_ISL_7264175, EPI_ISL_7264177, EPI_ISL_7264180, EPI_ISL_7264576, EPI_ISL_7265072, EPI_ISL_7270157, EPI_ISL_7409466, EPI_ISL_7540782, EPI_ISL_7575527, EPI_ISL_7590941, EPI_ISL_7637869, EPI_ISL_7670242, EPI_ISL_7697486, EPI_ISL_7698630, EPI_ISL_7748806, EPI_ISL_7759536, EPI_ISL_7759688, EPI_ISL_7808991, EPI_ISL_7842549, EPI_ISL_7999577, EPI_ISL_8034850, EPI_ISL_8217093, EPI_ISL_8225229, EPI_ISL_8227160, EPI_ISL_8254562, EPI_ISL_8273887, EPI_ISL_8316196, EPI_ISL_8320593, EPI_ISL_8323986, EPI_ISL_8323987, EPI_ISL_8335542, EPI_ISL_8411573, EPI_ISL_956130, EPI_ISL_960197, EPI_ISL_968173, EPI_ISL_977058, EPI_ISL_982899, EPI_ISL_982903, EPI_ISL_982930
